# Supplementary material for: A natural language fMRI dataset for voxelwise encoding models
Source: Sci Data. 2023 Aug 23;10:555. doi: 10.1038/s41597-023-02437-z (PMC10447563; doi:10.1038/s41597-023-02437-z)
Supplement: Supplementary file 1 — Supplemental Table 1 [file 41597_2023_2437_MOESM1_ESM.xlsx]

## Sheet: Sheet1
Source	Title	Author	Duration
The Moth	“Alternate Ithaca Tom”	Tom Weiser	11:47:00
The Moth	“Targeted”	Jen Lee	12:10:00
The Moth	“My Avatar and Me”	Laura Albert	12:35:00
The Moth	“My Unhurried Legacy”	Kyp Malone	13:40:00
The Moth	“Ode to Stepfather”	Ethan Hawke	13:48:00
The Moth	“Under the Influence”	Jeffery Rudell	10:28:00
The Moth	“How To Draw A Nekkid Man”	Tricia Rose Burt	12:09:00
The Moth	“My First Day At The Yankees”	Matthew McGough	12:17:00
The Moth	“Naked”	Catherine Burns	14:25:00
The Moth	“Life Flight”	Kimberly Reed	14:40:00
The Moth	“Stage Fright”	Suzanne Vega	10:07:00
The Moth	“Till Death or Homosexuality Do Us Part”	Cindy Chupack	11:08:00
The Moth	“Sloth”	Todd Hanson	14:55:00
The Moth	“Notes on an Exorcism”	Andrew Solomon	15:55:00
The Moth	“Have You Met Him Yet?”	David Litt	16:53:00
The Moth	“A Doll’s House”	Bill Burr	08:24:00
The Moth	“In a Moment”	Sitawa Wafula	07:10:00
The Moth	“The Closet That Ate Everything”	Morgan Zipf-Meister	10:49:00
The Moth	“Adventures in Saying Yes”	Gina Sampaio	13:24:00
The Moth	“Buck”	Tony Cyprien	11:25:00
The Moth	“Swimming with Astronauts”	Michael J. Massimino	13:11:00
The Moth	“That Thing on My Arm”	Padma Lakshmi	14:49:00
The Moth	“Eye Spy”	Michaela Murphy	12:59:00
The Moth	“It’s a Box”	Navreet Chawla	12:11:00
The Moth	“Hang Time”	Brian Gavagan	11:08:00
The Moth	“Breaking Up in the Age of Google”	Jessi Klein	17:40:00
The Moth	“Treasure Island”	Boots Riley	13:30:00
The Moth	“Shopping in China”	Catherine Palmer	11:35:00
The Moth	“Only One Way To Find Out”	Sarah Gray	13:04:00
The Moth	“Pen Pal”	Boris Timanovsky	08:51:00
The Moth	“Going the Liberty Way”	Kevin Roose	13:28:00
The Moth	“Kiksuya”	Bobby Wilson	11:25:00
The Moth	“The Postman Always Calls”	Elizabeth Browning	15:23:00
The Moth	“Backside Of The Storm”	Joe Lentini	11:50:00
The Moth	“Sweet as Pie”	Mary Hamilton	06:35:00
The Moth	“The Tiniest Bouquet”	Christine Gentry	07:03:00
The Moth	“Life and Death on the Oregon Trail”	Micaela Blei	12:23:00
The Moth	“The Freedom Riders and Me”	Barbara Collins Bowie	11:28:00
The Moth	“Thumbs Up!”	Nathan Englander	14:09:00
The Moth	“Becoming Indian”	Ash Bhardwaj	13:16:00
The Moth	“Waiting to Go”	Michael Such	11:59:00
Modern Love	“Single Woman Seeking Manwich”	Sarah Moses (read by Awkwafina)	10:14:00
Modern Love	“When Mothers Bully Back”	Susan Perabo (read by Ellie Kemper)	10:35:00
Modern Love	“Superheroes, Just for Each Other”	Peter S. Goodman (read by Mike Colter)	11:10:00
Modern Love	“G.P.S. for My Lost Identity”	Laura Dave (read by Diane Guerrero)	11:13:00
Modern Love	“Catfishing Strangers to Find Myself”	Kalle Oskari Mattila (read by Cory Michael Smith)	11:12:00
The Moth	“Christmas 1940”	Pierre Epstein	08:27:00
The Moth	“Stumbling in the Dark”	John Turturro	16:39:00
The Moth	“Forgetting Fear”	Daniela Schiller	08:14:00
The Moth	“Blue Hope”	Sylvia Earle	13:59:00
The Moth	“Life Reimagined”	Raymond Christian	10:15:00
The Moth	“If This Hair Could Talk”	Melanie Kostrzewa	08:38:00
The Moth	“Against the Wind”	CJ Hunt	06:00:00
The Moth	“Goldie, the Goldfish”	Becca Stevens	10:54:00
The Moth	“Quiet Fire”	Phyllis Bowdwin	15:30:00
The Moth	“Cocoon of Love”	Roald Hoffmann	14:39:00
The Moth	“Coming of Age on Death Row”	Gautam Narula	11:58:00
The Moth	“Leaving Baghdad”	Abbas Mousa	11:14:00
Modern Love	“My Back-Seat View of a Great Romance”	Rachel Monroe (read by Chloë Grace Moretz)	13:08:00
Modern Love	“Reaching Out Between the Bars”	Joshua Fattal (read by Joshua Jackson)	10:13:00
The Moth	“A Father’s Cover”	Blessing Digha	10:45:00
The Moth	“Wild Womxn and Dancing Queens”	Lex Jade	06:39:00
The Moth	“Not on the Usual Tour”	Jon Lovett	08:30:00
The Moth	“Food”	Chris Fischer	12:41:00
The Moth	“Vixen and the USSR”	Sue Steinacher	13:23:00
The Moth	“Golf Clubbing”	Ed Gavagan	07:03:00
The Moth	“Beneath the Mushroom Cloud”	Clifton Truman Daniel	11:45:00
The Moth	“Three Months”	Glenn Rockowitz	12:06:00
The Moth	“George Washington, Gangsters, and Cookies”	Deborah Allen-Carr	08:53:00
The Moth	“Mets Magic”	Marie Hershkowitz	07:56:00
The Moth	“My Father’s Hands”	Harwood Taylor	06:00:00
The Moth	“The Advanced Beginner”	Mary Coomer	10:56:00
The Moth	“Fire Test For Love”	Lauren Slater	10:57:00
The Moth	“The Shower”	Tomi Reichental	13:25:00
The Moth	“Birth of a Nation”	Petina Gappah	09:09:00
The Moth	“Listo?”	Roy Choi	12:21:00
The Moth	“The Curse”	Dame Wilburn	13:55:00
The Moth	“The Triangle Shirtwaist Connection”	Michelle Fecteau	07:05:00
The Moth	“The Mayor of the Freaks”	David Crabb	16:10:00
The Moth	“Caution: Eating”	Evan Kleiman	09:39:00
The Moth	“The Interview”	Abhishek Shah	07:42:00
The Moth	“Juggling and Jesus”	Colin Ryan	06:47:00
The Moth	“From Boyhood to Fatherhood”	Jonathan Ames	11:57:00
The Moth	“Where There’s Smoke”	Jenifer Hixson	10:02:00
Supplemental Table 1: Story stimulus from The Moth and The New York Times Modern Love. All story stimuli were hand transcribed and the transcripts were then aligned to the audio. For each story, we have included the original author and speaker for each narrative story and the total length by time in the stimuli.
